# Supplementary material for: Memantine Protects against Paclitaxel-Induced Cognitive Impairment through Modulation of Neurogenesis and Inflammation in Mice
Source: Cancers (Basel). 2021 Aug 19;13(16):4177. doi: 10.3390/cancers13164177 (PMC8394018; doi:10.3390/cancers13164177)
Supplement: Supplementary file 1 [file cancers-13-04177-s001.zip]

Archive with 1 entries (1 files):
- cancers-1325322-supplementary.pdf
